# Supplementary material for: Analysis of computational tumor-infiltrating lymphocytes in breast cancer from the results of the TIGER challenge
Source: Nat Commun. 2026 May 15;17:6480. doi: 10.1038/s41467-026-72956-x (PMC13377072; doi:10.1038/s41467-026-72956-x)
Supplement: Supplementary file 4 — Source Data [file 41467_2026_72956_MOESM4_ESM.xlsx]

## Sheet: Figure2-A
Team	Tumor_Dice	Stroma_Dice
aivis	0.785178	0.824428
biototem	0.80614	0.81691
cellsvision	0.563146	0.525304
fda	0.705656	0.771793
radboud	0.66663	0.721813
spotlight	0.724916	0.76653
tiager	0.784768	0.789599
vuno	0.645908	0.759822

## Sheet: Figure2-B
Team	FROC_TIGER	FROC_RESTAIN
aivis	0.482	0.486
biototem	0.5504	0.445
cellsvision	0.0329	0.0739
fda	0.3205	0.3585
radboud	0.2734	0.2249
spotlight	0.4739	0.4449
tiager	0.5441	0.4702
vuno	0.4944	0.4064

## Sheet: Figure2-C
cTILs	G8	NKI	G6	G7	scdc	digitils	finher
vuno	0.39	0.43	0.45	0.55	0.46	0.66	0.67
spotlight	0.38	0.26	0.5	0.43	0.63	0.71	0.77
tiager	0.35	0.34	0.38	0.47	0.7	0.69	0.83
radboud	0.36	0.56	0.47	0.5	0.78	0.68	0.76
didsr	0.57	0.63	0.57	0.63	0.78	0.72	0.64
cellsvision	0.59	0.59	0.61	0.66	0.69	0.83	0.85
sri	0.63	0.58	0.61	0.65	0.78	0.82	0.78
biototem	0.62	0.66	0.64	0.66	0.82	0.75	0.78

## Sheet: Figure3-A
data set	TILs variable	AUC	CI_low	CI_high	p(AUC < 0.5)
DIGITILS	biototem	0.791667	0.631443	0.95189	0.000179948
DIGITILS	cellsvision	0.820076	0.667511	0.97264	1.96167e-05
DIGITILS	didsr	0.806818	0.656403	0.957233	3.1947e-05
DIGITILS	radboud	0.609848	0.400456	0.819241	0.151926
DIGITILS	spotlight	0.738636	0.538543	0.93873	0.00970658
DIGITILS	sri	0.871212	0.743245	0.99918	6.5207e-09
DIGITILS	tiager	0.761364	0.569843	0.952884	0.00373961
DIGITILS	vtils	0.814394	0.654213	0.974575	5.98115e-05
DIGITILS	vuno	0.708333	0.51025	0.906417	0.0196331
G6	biototem	0.536123	0.47044	0.601805	0.140541
G6	cellsvision	0.55423	0.488523	0.619937	0.052874
G6	didsr	0.551349	0.485838	0.616859	0.0622361
G6	radboud	0.530567	0.464356	0.596778	0.182777
G6	spotlight	0.495039	0.428603	0.561474	0.558182
G6	sri	0.531459	0.46558	0.597337	0.174655
G6	tiager	0.494787	0.428601	0.560974	0.561337
G6	vtils	0.589506	0.524111	0.654901	0.00365265
G6	vuno	0.517833	0.450911	0.584754	0.300739
G7	biototem	0.639224	0.567147	0.7113	7.65756e-05
G7	cellsvision	0.637672	0.564984	0.71036	0.00010273
G7	didsr	0.611294	0.539473	0.683114	0.00119408
G7	radboud	0.599641	0.526707	0.672575	0.00370682
G7	spotlight	0.558476	0.484299	0.632653	0.0611602
G7	sri	0.617683	0.545611	0.689754	0.000686312
G7	tiager	0.615888	0.543935	0.687841	0.000797743
G7	vtils	0.665784	0.596352	0.735217	1.43553e-06
G7	vuno	0.58236	0.511034	0.653685	0.0118122
G8	biototem	0.608316	0.552117	0.664515	7.91806e-05
G8	cellsvision	0.600069	0.544032	0.656105	0.000232575
G8	didsr	0.595866	0.539605	0.652126	0.000419333
G8	radboud	0.518993	0.461299	0.576687	0.259386
G8	spotlight	0.547173	0.489907	0.604439	0.053208
G8	sri	0.616749	0.561154	0.672344	1.92829e-05
G8	tiager	0.527175	0.469454	0.584896	0.178071
G8	vtils	0.606585	0.550679	0.662491	9.32349e-05
G8	vuno	0.524756	0.4669	0.582613	0.200834
NKI	biototem	0.615293	0.540718	0.689869	0.00122241
NKI	cellsvision	0.588795	0.512925	0.664666	0.0108995
NKI	didsr	0.613363	0.537977	0.68875	0.00160271
NKI	radboud	0.602702	0.525839	0.679566	0.0044113
NKI	spotlight	0.580548	0.50304	0.658055	0.0208336
NKI	sri	0.558042	0.480941	0.635142	0.0700422
NKI	tiager	0.595727	0.517859	0.673595	0.00798767
NKI	vtils	0.599017	0.522735	0.675299	0.00547767
NKI	vuno	0.620953	0.544194	0.697712	0.00100614
SCDC	biototem	0.48	0.125642	0.834358	0.544041
SCDC	cellsvision	0.5	0.154468	0.845532	0.5
SCDC	didsr	0.43	0.0972984	0.762702	0.659967
SCDC	radboud	0.42	0.0854944	0.754506	0.680373
SCDC	spotlight	0.48	0.125209	0.834791	0.543988
SCDC	sri	0.46	0.134434	0.785566	0.595147
SCDC	tiager	0.51	0.167527	0.852473	0.477181
SCDC	vtils	0.56	0.258531	0.861469	0.348238
SCDC	vuno	0.47	0.159269	0.780731	0.575043

## Sheet: Figure3-B
data set	TILs variable	AUC	CI_low	CI_high	p(AUC < 0.5)
DIGITILS	biototem	0.696759	0.521416	0.872102	0.0139264
DIGITILS	cellsvision	0.650463	0.470564	0.830362	0.0505796
DIGITILS	didsr	0.677083	0.508221	0.845946	0.0199212
DIGITILS	radboud	0.685185	0.520487	0.849884	0.0137705
DIGITILS	spotlight	0.659722	0.48675	0.832694	0.0351609
DIGITILS	sri	0.68287	0.515921	0.84982	0.0159016
DIGITILS	tiager	0.579861	0.395208	0.764514	0.198311
DIGITILS	vtils	0.635417	0.46599	0.804843	0.0586119
DIGITILS	vuno	0.615741	0.439777	0.791705	0.0986692
G6	biototem	0.651143	0.579709	0.722577	1.68433e-05
G6	cellsvision	0.631764	0.559675	0.703853	0.000170208
G6	didsr	0.657501	0.585168	0.729835	9.87505e-06
G6	radboud	0.626623	0.552129	0.701117	0.000431879
G6	spotlight	0.613805	0.541031	0.68658	0.00108825
G6	sri	0.659159	0.587779	0.730538	6.20582e-06
G6	tiager	0.564732	0.488086	0.641379	0.0489319
G6	vtils	0.647119	0.572448	0.721789	5.63222e-05
G6	vuno	0.653713	0.582789	0.724638	1.07932e-05
G7	biototem	0.553642	0.49245	0.614834	0.0428851
G7	cellsvision	0.527393	0.465962	0.588825	0.191062
G7	didsr	0.569537	0.508703	0.630371	0.0125342
G7	radboud	0.532172	0.471152	0.593192	0.150718
G7	spotlight	0.543073	0.482124	0.604022	0.083009
G7	sri	0.573503	0.512608	0.634397	0.00899646
G7	tiager	0.572291	0.512118	0.632464	0.00926932
G7	vtils	0.547984	0.48681	0.609158	0.0621021
G7	vuno	0.520956	0.459447	0.582465	0.252147
G8	biototem	0.627073	0.570315	0.683831	5.71799e-06
G8	cellsvision	0.613505	0.556173	0.670837	5.21601e-05
G8	didsr	0.628965	0.572391	0.685539	3.94999e-06
G8	radboud	0.55529	0.496339	0.61424	0.033013
G8	spotlight	0.552334	0.493704	0.610963	0.0401031
G8	sri	0.643168	0.587157	0.699178	2.72346e-07
G8	tiager	0.552777	0.493905	0.61165	0.0394559
G8	vtils	0.591322	0.533367	0.649276	0.00100611
G8	vuno	0.578094	0.519427	0.636761	0.00454058
SCDC	biototem	0.735632	0.551454	0.91981	0.00607896
SCDC	cellsvision	0.731322	0.577516	0.885128	0.00160046
SCDC	didsr	0.780172	0.62179	0.938555	0.000263051
SCDC	radboud	0.681034	0.479688	0.882381	0.0390139
SCDC	spotlight	0.666667	0.485035	0.848298	0.0360507
SCDC	sri	0.721264	0.532982	0.909547	0.0106311
SCDC	tiager	0.606322	0.396376	0.816268	0.160459
SCDC	vtils	0.640805	0.43248	0.849129	0.0926315
SCDC	vuno	0.729885	0.565139	0.894631	0.00311987

## Sheet: Figure4-A-TNBC DFI (radboud)
time	n.risk	n.event	survival	std.err	upper.95	lower.95	group
1	359	3	0.991643	0.00480445	1	0.982271	group=High
3	356	1	0.988858	0.00553991	0.999776	0.978059	group=High
9	353	2	0.983255	0.0067786	0.996631	0.970059	group=High
10	351	2	0.977653	0.00781232	0.993085	0.96246	group=High
12	349	6	0.960845	0.010258	0.981162	0.940949	group=High
13	343	2	0.955242	0.0109364	0.97692	0.934046	group=High
14	341	2	0.94964	0.0115676	0.972585	0.927236	group=High
15	337	1	0.946822	0.0118715	0.970378	0.923838	group=High
16	336	4	0.93555	0.0129993	0.961378	0.910416	group=High
17	332	2	0.929914	0.0135181	0.95679	0.903793	group=High
20	330	1	0.927096	0.0137677	0.954477	0.900501	group=High
21	329	1	0.924278	0.0140112	0.952152	0.897221	group=High
22	327	1	0.921452	0.0142507	0.94981	0.89394	group=High
23	326	2	0.915799	0.0147132	0.945095	0.887411	group=High
25	324	1	0.912972	0.0149368	0.942722	0.884161	group=High
27	321	1	0.910128	0.0151586	0.940329	0.880898	group=High
29	317	1	0.907257	0.0153803	0.937908	0.877608	group=High
30	310	2	0.901404	0.0158282	0.932966	0.870909	group=High
31	308	1	0.898477	0.0160451	0.930482	0.867573	group=High
32	306	2	0.892605	0.0164688	0.925474	0.860903	group=High
33	300	1	0.889629	0.0166805	0.922931	0.85753	group=High
34	297	1	0.886634	0.0168911	0.920366	0.854139	group=High
37	285	1	0.883523	0.0171159	0.917715	0.850605	group=High
39	282	1	0.88039	0.0173396	0.91504	0.847053	group=High
41	274	1	0.877177	0.0175715	0.912301	0.843405	group=High
45	258	1	0.873777	0.0178293	0.90943	0.839522	group=High
46	254	1	0.870337	0.0180879	0.906521	0.835598	group=High
47	252	1	0.866883	0.0183429	0.903591	0.831667	group=High
51	229	1	0.863098	0.0186493	0.900435	0.827309	group=High
52	226	1	0.859279	0.0189538	0.897242	0.822921	group=High
68	168	1	0.854164	0.0195189	0.89329	0.816752	group=High
71	158	1	0.848758	0.0201301	0.889144	0.810206	group=High
75	140	1	0.842695	0.0208793	0.884628	0.80275	group=High
81	125	1	0.835954	0.0217735	0.879737	0.794349	group=High
95	82	1	0.825759	0.023775	0.873697	0.780451	group=High
101	64	1	0.812857	0.0266758	0.866858	0.762219	group=High
115	34	1	0.788949	0.0350017	0.860622	0.723245	group=High
1	360	1	0.997222	0.00277392	1	0.9918	group=Low
2	358	2	0.991651	0.00480006	1	0.982288	group=Low
3	356	2	0.98608	0.00618172	0.998271	0.974038	group=Low
5	353	2	0.980493	0.00730068	0.994907	0.966288	group=Low
7	350	1	0.977692	0.0077988	0.993097	0.962525	group=Low
9	347	1	0.974874	0.00826964	0.991218	0.9588	group=Low
11	342	3	0.966323	0.00955797	0.985239	0.94777	group=Low
12	339	2	0.960622	0.0103167	0.981056	0.940613	group=Low
13	336	3	0.952045	0.011351	0.974554	0.930055	group=Low
14	333	2	0.946327	0.0119813	0.970103	0.923133	group=Low
15	330	4	0.934856	0.0131373	0.960963	0.909459	group=Low
16	324	4	0.923315	0.014186	0.951542	0.895925	group=Low
17	320	1	0.920429	0.0144321	0.949155	0.892573	group=Low
18	319	2	0.914659	0.0149074	0.944348	0.885902	group=Low
20	316	2	0.90887	0.0153647	0.939488	0.879249	group=Low
21	313	4	0.897255	0.0162288	0.929633	0.866004	group=Low
22	309	2	0.891447	0.0166352	0.924655	0.859432	group=Low
23	306	3	0.882708	0.0172204	0.917112	0.849593	group=Low
24	303	2	0.876881	0.0175927	0.912049	0.843069	group=Low
25	301	2	0.871055	0.0179517	0.90696	0.836571	group=Low
26	298	4	0.859363	0.0186384	0.896681	0.823598	group=Low
27	292	3	0.850534	0.0191312	0.888869	0.813852	group=Low
29	283	2	0.844523	0.0194624	0.883543	0.807226	group=Low
30	280	2	0.83849	0.0197853	0.87818	0.800595	group=Low
31	277	4	0.826382	0.0204048	0.867359	0.787342	group=Low
33	272	1	0.823344	0.0205548	0.864633	0.784027	group=Low
34	269	2	0.817223	0.0208527	0.859132	0.777357	group=Low
35	263	2	0.811008	0.0211521	0.853543	0.770592	group=Low
36	260	6	0.792292	0.0220007	0.836608	0.750324	group=Low
37	251	1	0.789136	0.0221384	0.833741	0.746917	group=Low
38	247	1	0.785941	0.0222781	0.830841	0.743467	group=Low
39	245	2	0.779525	0.0225534	0.825006	0.736551	group=Low
40	238	1	0.77625	0.0226952	0.822031	0.733018	group=Low
41	235	2	0.769643	0.0229778	0.816023	0.7259	group=Low
42	232	2	0.763009	0.0232537	0.809974	0.718767	group=Low
43	229	1	0.759677	0.0233897	0.806931	0.715189	group=Low
44	227	1	0.75633	0.0235248	0.803872	0.711599	group=Low
45	225	2	0.749607	0.0237912	0.797718	0.704398	group=Low
46	223	1	0.746246	0.0239208	0.794634	0.700804	group=Low
47	221	1	0.742869	0.0240497	0.791533	0.697197	group=Low
48	214	1	0.739398	0.0241866	0.788355	0.69348	group=Low
49	209	1	0.73586	0.0243282	0.785121	0.689689	group=Low
51	199	1	0.732162	0.0244854	0.78176	0.685711	group=Low
54	192	1	0.728349	0.024653	0.778306	0.681598	group=Low
55	187	3	0.716664	0.0251636	0.76772	0.669003	group=Low
60	168	1	0.712398	0.0253728	0.763905	0.664364	group=Low
62	158	1	0.707889	0.0256097	0.759906	0.659433	group=Low
67	139	1	0.702797	0.0259269	0.755495	0.653774	group=Low
76	107	1	0.696228	0.0265035	0.750161	0.646173	group=Low
80	91	1	0.688577	0.0272942	0.744206	0.637107	group=Low
88	73	1	0.679145	0.0285037	0.737373	0.625515	group=Low

## Sheet: Figure4-A-TNBC OS (tiager)
time	n.risk	n.event	survival	std.err	upper.95	lower.95	group
1	353	1	0.997167	0.00282885	1	0.991638	group=High
3	352	1	0.994334	0.00399491	1	0.986535	group=High
9	351	2	0.988669	0.00563353	0.999772	0.977688	group=High
10	349	2	0.983003	0.00687984	0.99658	0.969611	group=High
12	347	4	0.971671	0.00883049	0.989134	0.954517	group=High
13	343	3	0.963173	0.0100242	0.983022	0.943725	group=High
14	340	2	0.957507	0.010736	0.978782	0.936694	group=High
15	337	2	0.951825	0.0113994	0.974431	0.929742	group=High
16	335	4	0.940459	0.0126003	0.965483	0.916085	group=High
17	331	3	0.931936	0.0134128	0.958598	0.906014	group=High
18	328	1	0.929094	0.0136695	0.956276	0.902685	group=High
20	327	1	0.926253	0.0139198	0.953941	0.899369	group=High
21	326	2	0.920571	0.0144027	0.949237	0.89277	group=High
22	323	1	0.917721	0.0146374	0.946862	0.889476	group=High
23	322	2	0.91202	0.0150912	0.942084	0.882917	group=High
25	320	1	0.90917	0.0153108	0.93968	0.879652	group=High
27	318	2	0.903452	0.0157394	0.934834	0.873124	group=High
30	309	3	0.894681	0.016381	0.92737	0.863144	group=High
31	306	1	0.891757	0.0165863	0.924866	0.859834	group=High
32	304	2	0.88589	0.0169881	0.91982	0.853212	group=High
34	298	1	0.882918	0.0171892	0.917259	0.849862	group=High
37	288	1	0.879852	0.0174008	0.914626	0.846399	group=High
39	286	1	0.876775	0.0176098	0.911978	0.842931	group=High
41	278	1	0.873622	0.0178266	0.909269	0.839371	group=High
45	265	2	0.867028	0.0182916	0.903631	0.831908	group=High
46	260	2	0.860359	0.018749	0.897902	0.824385	group=High
47	257	1	0.857011	0.0189725	0.895015	0.820621	group=High
51	233	1	0.853333	0.0192444	0.891897	0.816436	group=High
68	167	1	0.848223	0.0197959	0.887923	0.810298	group=High
71	155	1	0.842751	0.0204105	0.883719	0.803681	group=High
75	136	1	0.836554	0.0211803	0.879114	0.796055	group=High
76	132	1	0.830216	0.0219475	0.874367	0.788296	group=High
81	115	1	0.822997	0.0229132	0.869154	0.779291	group=High
95	75	1	0.812024	0.0250981	0.862736	0.764293	group=High
115	29	1	0.784023	0.0366638	0.859279	0.715358	group=High
1	366	3	0.991803	0.00471294	1	0.982609	group=Low
2	362	2	0.986324	0.00607429	0.998301	0.97449	group=Low
3	360	2	0.980844	0.00717061	0.994999	0.96689	group=Low
5	355	2	0.975318	0.00812537	0.991374	0.959522	group=Low
7	352	1	0.972547	0.00856169	0.989474	0.955911	group=Low
9	349	1	0.969761	0.00897921	0.98752	0.952321	group=Low
11	344	3	0.961304	0.010142	0.981388	0.94163	group=Low
12	341	4	0.950027	0.0114838	0.972804	0.927784	group=Low
13	336	2	0.944372	0.0120915	0.968371	0.920968	group=Low
14	334	2	0.938717	0.012663	0.963868	0.914224	group=Low
15	330	3	0.930184	0.0134724	0.956967	0.90415	group=Low
16	325	4	0.918735	0.0144716	0.947541	0.890805	group=Low
18	321	1	0.915873	0.0147068	0.945156	0.887497	group=Low
20	319	2	0.910131	0.0151648	0.940344	0.880889	group=Low
21	316	3	0.90149	0.0158201	0.933037	0.871011	group=Low
22	313	2	0.89573	0.0162349	0.928122	0.864469	group=Low
23	310	3	0.887062	0.0168315	0.920672	0.854679	group=Low
24	307	2	0.881283	0.0172107	0.915669	0.848188	group=Low
25	305	2	0.875504	0.0175763	0.91064	0.841724	group=Low
26	302	4	0.863908	0.0182748	0.900479	0.828822	group=Low
27	295	2	0.858051	0.0186143	0.895321	0.822332	group=Low
29	285	3	0.849019	0.0191348	0.887363	0.812332	group=Low
30	281	1	0.845997	0.0193038	0.884691	0.808996	group=Low
31	279	4	0.833868	0.0199569	0.873915	0.795657	group=Low
33	272	2	0.827737	0.0202757	0.868446	0.788936	group=Low
34	268	2	0.82156	0.0205894	0.862922	0.78218	group=Low
35	260	2	0.81524	0.0209104	0.857271	0.77527	group=Low
36	257	6	0.796207	0.0218182	0.840139	0.754573	group=Low
37	248	1	0.792997	0.0219651	0.837238	0.751094	group=Low
38	243	1	0.789733	0.0221158	0.834291	0.747555	group=Low
39	241	2	0.78318	0.0224126	0.828363	0.740461	group=Low
40	234	1	0.779833	0.0225653	0.825338	0.736836	group=Low
41	231	2	0.773081	0.0228694	0.819229	0.729532	group=Low
42	226	2	0.766239	0.023173	0.813031	0.722141	group=Low
43	223	1	0.762803	0.0233225	0.809912	0.718435	group=Low
44	220	1	0.759336	0.0234728	0.806764	0.714696	group=Low
45	218	1	0.755853	0.0236221	0.803599	0.710944	group=Low
47	216	1	0.752354	0.0237705	0.800416	0.707177	group=Low
48	209	1	0.748754	0.0239278	0.797151	0.703295	group=Low
49	206	1	0.745119	0.0240862	0.793855	0.699376	group=Low
51	195	1	0.741298	0.0242638	0.790413	0.695235	group=Low
52	193	1	0.737457	0.0244402	0.786949	0.691078	group=Low
54	186	1	0.733492	0.0246283	0.783387	0.686776	group=Low
55	181	3	0.721335	0.0252005	0.772457	0.673596	group=Low
60	165	1	0.716963	0.0254241	0.768566	0.668825	group=Low
62	156	1	0.712367	0.0256732	0.764506	0.663785	group=Low
67	139	1	0.707242	0.025995	0.760072	0.658085	group=Low
80	100	1	0.70017	0.0266798	0.754464	0.649783	group=Low
88	84	1	0.691835	0.0276336	0.748172	0.639739	group=Low
101	59	1	0.680109	0.0295486	0.74056	0.624592	group=Low

## Sheet: Figure4-A-HER2+ DFI (vuno)
time	n.risk	n.event	survival	std.err	upper.95	lower.95	group
2	93	1	0.989247	0.0106947	1	0.968507	group=High
7	92	1	0.978495	0.0150422	1	0.949452	group=High
11	90	2	0.95675	0.0211537	0.999122	0.916175	group=High
12	88	1	0.945878	0.023542	0.993164	0.900844	group=High
13	87	1	0.935006	0.0256594	0.986675	0.886043	group=High
16	86	1	0.924134	0.0275683	0.979778	0.87165	group=High
17	85	1	0.913262	0.0293095	0.972552	0.857586	group=High
20	84	1	0.902389	0.0309113	0.965055	0.843793	group=High
21	83	1	0.891517	0.0323945	0.957325	0.830233	group=High
23	82	1	0.880645	0.0337747	0.949394	0.816875	group=High
25	81	2	0.858901	0.0362721	0.933018	0.790672	group=High
26	79	1	0.848029	0.0374069	0.924607	0.777792	group=High
28	78	1	0.837157	0.0384748	0.916066	0.765044	group=High
32	77	1	0.826284	0.0394814	0.907406	0.752415	group=High
34	76	1	0.815412	0.0404312	0.898634	0.739897	group=High
50	73	1	0.804242	0.0413916	0.889601	0.727074	group=High
64	43	1	0.785539	0.0444542	0.877683	0.703068	group=High
71	32	1	0.760991	0.0493799	0.864197	0.67011	group=High
9	95	1	0.989474	0.0104708	1	0.969163	group=Low
11	94	3	0.957895	0.0206047	0.999142	0.91835	group=Low
13	91	1	0.947368	0.0229098	0.993352	0.903514	group=Low
14	90	2	0.926316	0.0268043	0.98037	0.875242	group=Low
16	88	1	0.915789	0.0284918	0.97337	0.861615	group=Low
17	87	1	0.905263	0.0300459	0.96611	0.848249	group=Low
21	86	3	0.873684	0.0340835	0.943107	0.809372	group=Low
25	83	1	0.863158	0.0352609	0.93511	0.796742	group=Low
28	82	2	0.842105	0.0374115	0.918718	0.771882	group=Low
29	80	1	0.831579	0.0383962	0.910344	0.759629	group=Low
33	79	1	0.821053	0.0393266	0.901865	0.747481	group=Low
35	78	1	0.810526	0.0402065	0.893288	0.735433	group=Low
37	77	1	0.8	0.0410391	0.884618	0.723476	group=Low
38	76	1	0.789474	0.0418273	0.875861	0.711606	group=Low
40	75	2	0.768421	0.04328	0.858108	0.688108	group=Low
45	73	1	0.757895	0.0439486	0.849118	0.676472	group=Low
47	72	1	0.747368	0.044581	0.840058	0.664906	group=Low
50	67	1	0.736214	0.0452896	0.830553	0.65259	group=Low
51	63	1	0.724528	0.0460537	0.820655	0.63966	group=Low
58	52	1	0.710595	0.0472287	0.809461	0.623804	group=Low
60	49	2	0.681591	0.0495543	0.785976	0.591069	group=Low
71	27	1	0.656347	0.0537658	0.770657	0.558992	group=Low
73	20	1	0.623529	0.0602664	0.753579	0.515923	group=Low
76	15	1	0.581961	0.0691134	0.734483	0.461111	group=Low

## Sheet: Figure4-A-HER2+ OS (cellsvision
time	n.risk	n.event	survival	std.err	lower.95	upper.95	group
12	203	1	0.995074	0.00491396	0.985489	1	group=High
15	202	1	0.990148	0.00693217	0.976654	1	group=High
16	201	1	0.985222	0.00846899	0.968762	1	group=High
20	200	1	0.980296	0.00975467	0.961362	0.999602	group=High
22	199	1	0.975369	0.0108786	0.954279	0.996926	group=High
24	198	1	0.970443	0.0118868	0.947423	0.994023	group=High
26	197	1	0.965517	0.0128066	0.94074	0.990947	group=High
29	196	1	0.960591	0.0136558	0.934196	0.987732	group=High
31	195	1	0.955665	0.014447	0.927765	0.984404	group=High
32	194	2	0.945813	0.0158892	0.915178	0.977474	group=High
34	192	1	0.940887	0.0165525	0.908997	0.973895	group=High
35	191	1	0.935961	0.0171832	0.902881	0.970252	group=High
36	190	1	0.931034	0.0177849	0.896821	0.966553	group=High
44	189	1	0.926108	0.0183603	0.890813	0.962802	group=High
45	188	2	0.916256	0.0194418	0.878932	0.955165	group=High
46	186	2	0.906404	0.0204429	0.867209	0.94737	group=High
48	183	1	0.901451	0.0209226	0.861362	0.943405	group=High
51	180	1	0.896443	0.0213973	0.855471	0.939377	group=High
52	174	1	0.891291	0.0218858	0.849411	0.935235	group=High
61	150	1	0.885349	0.0225321	0.84227	0.930631	group=High
63	137	1	0.878887	0.0232759	0.83443	0.925711	group=High
64	133	1	0.872278	0.0240206	0.826447	0.920652	group=High
65	122	1	0.865129	0.0248651	0.817741	0.915262	group=High
79	69	1	0.85259	0.0274846	0.800388	0.908198	group=High
87	59	1	0.83814	0.0305827	0.780292	0.900276	group=High
132	17	1	0.788837	0.0558233	0.686675	0.9062	group=High
7	205	1	0.995122	0.00486614	0.98563	1	group=Low
9	204	2	0.985366	0.00838698	0.969064	1	group=Low
10	202	1	0.980488	0.00966045	0.961735	0.999606	group=Low
16	201	1	0.97561	0.0107738	0.95472	0.996956	group=Low
18	200	1	0.970732	0.0117726	0.94793	0.994082	group=Low
19	199	1	0.965854	0.0126838	0.941311	0.991036	group=Low
20	198	1	0.960976	0.0135253	0.934829	0.987854	group=Low
22	197	1	0.956098	0.0143093	0.928459	0.984559	group=Low
23	196	1	0.95122	0.0150448	0.922185	0.981169	group=Low
25	195	1	0.946341	0.0157386	0.915992	0.977697	group=Low
26	194	1	0.941463	0.016396	0.90987	0.974154	group=Low
28	193	2	0.931707	0.0176177	0.897809	0.966885	group=Low
30	191	1	0.926829	0.0181883	0.891858	0.963172	group=Low
35	190	2	0.917073	0.0192607	0.880089	0.955611	group=Low
38	188	2	0.907317	0.0202536	0.868477	0.947895	group=Low
39	186	2	0.897561	0.0211781	0.856998	0.940044	group=Low
40	184	1	0.892683	0.0216175	0.851303	0.936074	group=Low
41	183	1	0.887805	0.0220429	0.845636	0.932077	group=Low
44	182	1	0.882927	0.0224551	0.839995	0.928053	group=Low
45	181	1	0.878049	0.0228547	0.834378	0.924005	group=Low
47	180	2	0.868293	0.023619	0.823213	0.915841	group=Low
48	178	1	0.863415	0.0239847	0.817662	0.911727	group=Low
49	175	1	0.858481	0.0243498	0.812058	0.907557	group=Low
50	172	2	0.848499	0.0250689	0.80076	0.899083	group=Low
51	166	1	0.843387	0.0254337	0.794983	0.894739	group=Low
58	139	2	0.831252	0.0264757	0.780947	0.884797	group=Low
59	137	2	0.819117	0.0274445	0.767055	0.874713	group=Low
61	132	1	0.812912	0.0279293	0.759973	0.869537	group=Low
63	124	1	0.806356	0.0284631	0.752455	0.864117	group=Low
65	119	1	0.79958	0.0290193	0.744679	0.858528	group=Low
69	107	1	0.792107	0.0296946	0.735993	0.852499	group=Low
71	103	1	0.784417	0.0303858	0.727066	0.846291	group=Low
77	82	1	0.774851	0.0314851	0.715534	0.839084	group=Low
94	58	1	0.761491	0.0336574	0.6983	0.8304	group=Low
101	49	1	0.74595	0.0363818	0.677946	0.820777	group=Low

## Sheet: Figure4-B
METHOD	N	EVENTS	HR	P_VALUE	CI_LOWER	CI_UPPER	Dataset
radboud	719	154	0.9656	0	0.9497	0.9818	TNBC DFI
biototem	719	154	0.9774	0.0008	0.9644	0.9906	TNBC DFI
cellsvision	719	154	0.9914	0.0006	0.9866	0.9963	TNBC DFI
didsr	719	154	0.9613	0.0009	0.9391	0.9839	TNBC DFI
spotlight	719	154	0.987	0	0.9808	0.9932	TNBC DFI
sri	719	154	0.94	0.0001	0.9108	0.9701	TNBC DFI
tiager	719	154	0.9572	0.0002	0.9354	0.9794	TNBC DFI
vuno	719	154	0.9818	0	0.9742	0.9894	TNBC DFI
radboud	719	174	0.9696	0.0001	0.955	0.9844	TNBC OS
biototem	719	174	0.9731	0	0.9603	0.9859	TNBC OS
cellsvision	719	174	0.99	0	0.9854	0.9946	TNBC OS
didsr	719	174	0.9518	0	0.9304	0.9738	TNBC OS
spotlight	719	174	0.9852	0	0.9793	0.9911	TNBC OS
sri	719	174	0.9279	0	0.8996	0.9572	TNBC OS
tiager	719	174	0.9403	0	0.9183	0.9628	TNBC OS
vuno	719	174	0.9836	0	0.9767	0.9906	TNBC OS
radboud	188	52	0.9577	0.0723	0.9137	1.0039	HER2+ DFI
biototem	188	52	0.991	0.4421	0.9684	1.0141	HER2+ DFI
cellsvision	188	52	0.9924	0.1368	0.9825	1.0024	HER2+ DFI
didsr	188	52	0.9944	0.781	0.9556	1.0348	HER2+ DFI
spotlight	188	52	0.9938	0.3371	0.9814	1.0065	HER2+ DFI
sri	188	52	0.9826	0.5514	0.9273	1.0411	HER2+ DFI
tiager	188	52	0.9934	0.7118	0.9591	1.029	HER2+ DFI
vuno	188	52	1.0023	0.7388	0.9887	1.0161	HER2+ DFI
radboud	409	73	0.9912	0.515	0.9651	1.018	HER2+ OS
biototem	409	73	0.998	0.8384	0.9786	1.0177	HER2+ OS
cellsvision	409	73	0.9955	0.2758	0.9875	1.0036	HER2+ OS
didsr	409	73	0.9995	0.9779	0.9673	1.0328	HER2+ OS
spotlight	409	73	0.995	0.3447	0.9848	1.0054	HER2+ OS
sri	409	73	0.9994	0.9775	0.9552	1.0455	HER2+ OS
tiager	409	73	0.9895	0.5068	0.959	1.0209	HER2+ OS
vuno	409	73	0.998	0.723	0.9873	1.0089	HER2+ OS

[truncated: 6 more sheets: Figure4-C, Figure4-D, Figure5-A, Figure5-B, Figure5-C, Figure5-D]
